# Supplementary material for: Weizmannia coagulans BC99 Relieves Constipation Symptoms by Regulating Inflammatory, Neurotransmitter, and Lipid Metabolic Pathways: A Randomized, Double-Blind, Placebo-Controlled Trial
Source: Foods. 2025 Feb 15;14(4):654. doi: 10.3390/foods14040654 (PMC11854163; doi:10.3390/foods14040654)
Supplement: Supplementary file 1 [file foods-14-00654-s001.zip]

Archive with 1 entries (1 files):
- foods-3434325-supplementary.pdf
